# Supplementary material for: High body temperature increases gut microbiota-dependent host resistance to influenza A virus and SARS-CoV-2 infection
Source: Nat Commun. 2023 Jun 30;14:3863. doi: 10.1038/s41467-023-39569-0 (PMC10313692; doi:10.1038/s41467-023-39569-0)
Supplement: Supplementary file 4 — Source Data [file 41467_2023_39569_MOESM4_ESM.xlsx]

## Sheet: Figure 1
	Fig. 1a	4℃	22℃	36℃
		36.6	36.9	38.4
		36.5	37.7	38.4
		36.1	37.8	38.7
		36.6	36.7	38.9
		36.9	36.9	39
		36.4	37.2	38.8
		36.6	37.2	38.5
		36.4	36.7	38.5
		36.7	36.9	39
		36.2	37	39.1
		36.4	37.5	38.8
		36.1	37.7	39
		36.4	37.3	38.8
		36.3	37.4	39.1
		36.7	37.5	38.7
		36.6
	Fig. 1b	Days p.i.	4℃									22℃									36℃
		0	35.9	35.8	35.9	35.7	36	36.3	35.7	36.2		36.8	36.3	36.6	35.9	36.3	36.3	37.1	36.1		38.1	38.6	38.1	37.8	37.9	38.4	39	38.1	38.1
		1	36	36.2	36.7	36	35.8	36.6	36.4	36.5		36.1	36.1	36.4	36.7	36.4	37.1	36.7	36.9		37.8	37.7	38	37.9	38.1	37.9	37.7	37.8	37.9
		2	35.8	36	36	36.5	36.1	35.8	35.6	35.4		36.5	36.4	37	37.2	36.8	37	36	36.5		37.7	37.7	37.8	38	37.7	37.8	38.1	38.4	38
		3	35.2	36.2	36	36.2	35.3	35.6	34	36.2		35.5	36.2	36.4	36.5	36.6	36.4	36.5	36.6		37.6	37.3	37.3	37.5	37.5	37.6	37.3	37.7	37.8
		4	34.2	32.9	35.4	35	35.1	33.9	32.8	33.8		35.9	35.9	36.5	36.8	35.4	36	36.6	36		38.1	37.3	37.8	37.9	37.8	37.6	37.7	37.7	37.5
		5	28.2	29.2	28.6	32.2	27	28.7	32.9			36	36	34.7	35.4	35.4	35.2	35.5	36.3		38.2	37.7	37.4	38.1	37.6	37.6	37.2	37.2	37.4
		6	30.1	29.3								35.9	35.4	34.4	35.6	36.1	35.9	34.7	35.1		37.4	37.8	38	37.4	37.5	37.8	37.3	37.5	37.4
		7										35.9	33.4	31.3	33.1	36.5	33.2	33.3	33.9		37.6	38	37.7	38	37.1	37.2	37.4	37.6	37.5
		8										35.9	35.9	33.5	30.4	33.2					37.5	37.5	37.8	38	37.5	37.4	37.5	37.6	37.9
		9										36.4	33	33.4	36	32.7					37.4	37.8	37.5	37.1	37.3	37.6	37.7	37.3	37.4
		10										36.2	36.6								37.3	37.8	37.4	37.5	37.4	37.4	37.7	37.3	37.6
		11										36	35.7								37.3	37.7	37.5	37.3	37.2	37.7	37.5	37.5	37.5
		12										36.8	36.9								37.6	37.3	37.4	37.4	37.2	37.9	37.5	37.7	37.8
		13										36.1	35.9								37.7	37.8	37.2	37.6	37.3	37.5	37.7	37.5	37.4
		14										36.9	36.5								38	37.8	37.7	38.1	37.8	38	37.4	37.7	37.8
	Fig. 1c	Days p.i.	4℃	22℃	36℃
		5	1
		6	1
		6	1
		6	1
		6	1
		6	1
		7	1
		7	1
		8		1
		8		1
		8		1
		9		1
		9		1
		10		1
		14		0
		14		0
		14			0
		14			0
		14			0
		14			0
		14			0
		14			0
		14			0
		14			0
		14			0
	Fig. 1d	Days p.i.	4C						22C						36C
		2	2350000	3775000	3475000	1800000			1000000	2050000	2100000	2150000	1450000		26250	36250	45250	8500	43750	29500
		3	10000000	7000000	11000000	14500000			12000000	8000000	14000000	13500000	10500000	7000000	3125000	1450000	750000	1000000	2400000	950000
	Fig. 1e	Days p.i.	8 wks																52 wks																101 wks
		0	36.3	37	37.3	37.1	37.1	36.6	36.9	37.4	36.7	36.6	36.9	36.7	36.7	36.5	36.8	36.7	34.4	36.3	36.3	36.6	35.7	36.4	35.9	35.7	36	36.1							35.6	35.7	36.4	36.1	35.6	34.6	35.4
		4	35.8	36	35.5	36.3	35.7	35.5	36.8	35.6	35.5	36.1	36	35.2	35.4	35.8	35.3	35.1	34.8	32	34.3	33.3	34.4	34.1	34.4	32.9	34	33							31.9	29.9	33.4	34.3	34.8	34.6	34.7
		7	30.1	31.6	35.7	33	35.4	31.2	30.9	33.3	31.1	31.5	33	31.9	33	32.9	31.5		32.7	28.4	31.1	31.7	31	27.8	29.5	31.9	29.6								27.3	30.6	31.4	25.3	31.5
	Fig. 1f	Days p.i.	8 wks	52 wks	101 wks
		7	1
		8	1
		8	1
		9	1
		9	1
		9	1
		10	1
		10	1
		11	1
		15	1
		20	0
		20	0
		20	0
		20	0
		20	0
		20	0
		7		1
		7		1
		8		1
		8		1
		8		1
		8		1
		8		1
		9		1
		9		1
		9		1
		7			1
		7			1
		7			1
		8			1
		9			1
		9			1
		9			1
	Fig. 1g	Days p.i.	Control											Partial hepatectomy
		0	37.1	37.2	36.5	36.2	36.5	36.9	36.5	36.7				36	35.8	36.1	35.4	36.8	36.6	35.9	34.9	35.9	35.5
		4	36.3	36.1	36	36	36.3	36.5	36.6	36.3				34.9	35.1	35.6	36.3	35	35.3	34.7	30.8	33.6	35.9
		7	33.4	33.9	33.5	34.1	32.8	33.9	33.2	33.8				30.5	30.5	29.4	30.5	29.8	31.1	28.2	27.2	28.8
	Fig. 1h	Days p.i.	Control	Partial hepatectomy
		10	1
		10	1
		12	1
		13	1
		20	0
		20	0
		20	0
		20	0
		7		1
		9		1
		9		1
		10		1
		10		1
		10		1
		10		1
		10		1
		10		1
		20		0

## Sheet: Figure 2
	Fig. 2a	22℃	28℃	34℃	36℃
		37.6	37	37.1	38.3
		37.2	37.7	37.1	38.3
		37.3	37.3	37.2	38.4
		37.2	37.1	37.2	38.4
		37.4	37.5	37.7	38.4
		37.5	37.5	37	38.6
		37.3	37.4	37	38.7
		37.6	37.6	37.2	38.6
				37.5
	Fig. 2b	Days p.i.	22℃	28℃	34℃	36℃
		8	1
		9	1
		9	1
		9	1
		9	1
		9	1
		10	1
		10	1
		10	1
		12	1
		7		1
		7		1
		8		1
		8		1
		8		1
		8		1
		12		1
		12		1
		13		1
		14		0
		8			1
		8			1
		8			1
		8			1
		9			1
		9			1
		11			1
		14			0
		14			0
		14			0
		14				0
		14				0
		14				0
		14				0
		14				0
		14				0
		14				0
		14				0
		14				0
		14				0
	Fig. 2c	Days p.i.	22C										28C										34C										36C
		0	37.2	37.3	37.1	37.3	37.4	37.4	36.9	36.6	36.7	37	37.5	37.7	37.4	37.4	37.3	37.1	37.5	37.1	37.3	36.9	37	37.1	37.3	37.2	37.4	37.3	37.4	37.3	37.7	37.3	38.5	38.5	38.5	38.4	37.8	38.6	38.6	38.6	38.5	38.4
		4	35	35	35	35.7	33.9	34.8	34	35.3	36	34.1	35.9	35.5	36.4	35.4	35.2	35.7	35.6	36.5	36.3	36.3	36.4	36.3	36	36.3	36.2	36.2	36.1	36.4	35.8	35.9	38.2	37.9	38.2	38	37.7	38.2	38.3	38.8	38.1	37.8
		7	30.9	32	31.8	32.3	31.4	31.2	30.6	29.5	31.7	29.9	33.1	32.5	34.1	33.8	33.5	32.6	33.3	32.6	33.4	33.2	36.1	36.8	36.1	36	36.5	36.5	35.6	35.7	36.7	36.4	38.4	38.2	37.6	37.7	38	38.3	38.3	38.6	37.8	37.6
	Fig. 2d	Days p.i.	22C												34C												36C
		2	19500000	13750000	16750000	7750000	5250000	14000000	8000000	1275000	11966670	12500000			13750000	4250000	6830000	2525000	6983000	6000000	1525000	400000	3050000	2733000			1225000	450000	600000	750000	875000	237500	20000	420000	37000	300000	875000	38666
		3	21000000	23166670	25333330	8000000	55166660	9750000	44500000	25666670	41500000	23666670			61000000	11500000	26500000	39666660	6500000	8000000	34666660	5000000	9750000	14500000			165000	1325000	1700000	1150000	1075000	750000	650000	575000	1000000	825000	825000
	Fig. 2e	Days p.i.	Control	LF	Abx
		14	0
		14	0
		14	0
		14	0
		14	0
		14	0
		14	0
		14	0
		14	0
		14	0
		8		1
		8		1
		8		1
		8		1
		9		1
		11		1
		14		0
		7			1
		7			1
		7			1
		8			1
		9			1
		9			1
		11			1
		13			1
		14			0
		14			0
	Fig. 2f	Days p.i.	Control										LF										Abx
		0	38.5	38.7	38.3	38.4	38.6	38.3	38.3	38.9	38.5	38.7	38.7	38.8	39	38.5	38.6	38.6	38.2				38.5	38.9	38.4	38.6	38.6	38.5	38.3	38.6	38.4	38.3
		4	38	38.2	38	38.1	38.2	38.4	38.4	38.2	38.4	38.2	38	38.1	38.2	38.3	38	38.1	38.2				38.2	38.4	38.3	38.2	38.1	38.2	38.3	38.2	38.4	38.3
		7	38.1	38.1	38.1	38.2	38.2	38.4	38.5	38.4	38.5	38.3	38.1	38.1	38.2	38.3	38.4	38.2	38.4				38.1	38.1	38.3	38.4	38.1	38.4	38.2
	Fig. 2g	Days p.i.	Control										LF											Abx
		2	120000	13250	6750	27500	60000	165000	3000	13500	120000	10500	525000	130000	8250	800000	225000	125000	187500	18750	100000	120000	60000	25000	450000	300000	67500	75000	170833	212500	57500	20000	25000	95000	500000	30000	475000	45000	25000	6500	100000
		3	2566666	650000	1375000	375000	475000	4066666	258000	1825000	4033333	600000	1500000	625000	430000	1500000	375000	2550000	2175000	4283333				350000	200000	1600000	2000000	725000	1025000	4700000	1125000	5350000	5416666

## Sheet: Figure 3
	Fig. 3a	Days p.i.	Water	CA			Fig. 3b	Days p.i.	Water	DCA
		8	1					8	1
		8	1					8	1
		8	1					8	1
		8	1					8	1
		9	1					9	1
		9	1					9	1
		10	1					10	1
		10	1					10	1
		8		1				8		1
		9		1				8		1
		12		1				8		1
		13		1				8		1
		13		1				12		1
		13		1				12		1
		14		0				13		1
		14		0				14		0
		7	1					7	1
		9	1					9	1
		9	1					9	1
		9	1					9	1
		9	1					9	1
		9	1					9	1
		9	1					9	1
		14	0					14	0
		7		1				8		1
		7		1				8		1
		10		1				13		1
		14		1				13		1
		14		0				14		0
		14		0				14		0
		14		0				14		0
		14		0				14		0
		14		0				14		0
	Fig. 3c	Days p.i.	Water																CA
		2	1500000	300000	500000	135000	850000	850000	1200000	500000	750000	850000							125000	120000	450000	350000	205000	300000	625000	600000	250000
		3	2500000	7500000	5000000	3000000	4000000	3500000	3500000	1500000	2000000	2500000	2000000	2000000	4000000	1500000	1000000	4500000	2500000	3500000	1500000	3000000	1000000	1500000	1000000	2500000	3000000	3500000	1000000	1500000	2000000	3500000	3000000	5000000
		6	600000	700000	1300000	110000	1750000	850000	600000	700000	400000	1250000	850000	1100000	350000	400000	650000		80000	350000	200000	1300000	500000	700000	750000	500000	400000	300000	750000	800000	200000	350000	750000
	Fig. 3d	Days p.i.	Water											DCA
		2	100000	350000	550000	1325000	1000000	1025000	950000	800000	450000	475000	950000	287500	100000	120000	47500	32500	92500	600000	650000	325000	630000
		3	600000	6750000	1050000	3500000	2000000	3500000	7500000	4000000	2000000	1500000		1500000	825000	1500000	2500000	1400000	3000000	3000000	1000000	155000	150000
	Fig. 3e
	Fig. 3f	DMSO		GW 4064		HY-14229
		70000000		100000000		9500000
		110000000		115000000		10500000
		135000000		105000000		11000000
		115000000		80000000		14000000
		120000000		135000000		9000000
		115000000		100000000		12500000
	Fig. 3g	Days p.i.	Water								HY-14229
		2	600000	1500000	2000000	1000000	1250000	4500000	1000000	1500000	125000	95000	7000	250000	105000	250000	105000	155000
		3	8750000	10000000	8000000	10750000	5500000	5000000	7250000	16500000	8000000	3500000	7000000	9500000	5750000	17500000	15000000	1500000
	Fig. 3h	Days p.i.	Water	HY-14229
		7	1
		7	1
		8	1
		8	1
		8	1
		8	1
		8	1
		9	1
		9	1
		9	1
		9	1
		10	1
		10	1
		10	1
		10	1
		10	1
		12	1
		14	0
		7		1
		8		1
		8		1
		8		1
		8		1
		8		1
		8		1
		8		1
		8		1
		9		1
		10		1
		10		1
		10		1
		11		1
		14		0
		14		0
		14		0
		14		0
		14		0
		7	1
		7	1
		7	1
		7	1
		7	1
		7	1
		7	1
		7	1
		7	1
		7	1
		7	1
		7	1
		8	1
		8	1
		8	1
		8	1
		8	1
		8	1
		8	1
		8	1
		8	1
		8	1
		8	1
		8	1
		8	1
		8	1
		8	1
		8	1
		8	1
		8	1
		8	1
		8	1
		9	1
		9	1
		9	1
		9	1
		9	1
		9	1
		9	1
		10	1
		10	1
		10	1
		10	1
		10	1
		11	1
		11	1
		11	1
		14	0
		14	0
		14	0
		7		1
		8		1
		8		1
		8		1
		8		1
		8		1
		8		1
		8		1
		8		1
		8		1
		8		1
		8		1
		8		1
		9		1
		9		1
		9		1
		9		1
		9		1
		9		1
		9		1
		9		1
		9		1
		9		1
		10		1
		10		1
		10		1
		10		1
		10		1
		10		1
		10		1
		10		1
		11		1
		11		1
		11		1
		11		1
		14		0
		14		0
		14		0
		14		0
		14		0
		14		0
		14		0
		14		0
		14		0
		14		0
		14		0
		14		0
		14		0
		14		0
		14		0
		14		0
		14		0
		14		0
		14		0

## Sheet: Figure 4
	Fig. 4a	0	1	2	3	4	5	7	days p.i.
		21.606	89.75	162.437	421.385	512.681	512.681	423.55
		44.321	35.235	216.953	553.13	583.048	479.843	273.434
		44.321	107.922	180.609	516.786	620.577	315.654	95.171
		35.235	26.149	85.207	557.673	573.666	179.611	249.978
		71.579	53.407	121.551	321.44	254.669	573.666	146.773
					171.523
					503.299
					479.843
					667.489
					367.256
					568.975
	Fig. 4b	0	4 (22℃)	4 (36℃)	days p.i.
		6.816	113.605	149.202
		49.532	298.707	113.605
		49.532	298.707	127.844
		49.532	248.872	191.917
		42.412	569.24	85.128
			526.524	120.725
			789.938	156.321
			284.468	163.44
			455.331	92.247
			369.9	56.651
			362.78	156.321
			576.359	241.752
			391.258	99.367
			341.423	142.082
			455.331	134.963
			597.717
			889.608
	Fig. 4d	Days p.i.	22℃						36℃
		0	3903.28	4848.15	1452.87				5422.16	4956.58	4428.36
		1	2641.06	3752.5	2913.1				5185.7	4532.51	2818.71
		2	2248.03	1810.44	1940.38				1632.67	1767.62	2786.72
		3	3177.4	5021.45	2811.42				4350.94	5702.83	2277.61
		5	6434.16	3807.59	3652.38				3795.26	3953.8	3422.11
		7	17119.8	10538	13718.2	14412.3			5896.92	8939.96	6350.05	4720.12	3780.09	6934.35
	Fig. 4e	-	DMSO	CA	DCA
		0	343.136	400.314	228.782
		0	447.962	309.784	200.194
		0	295.49	386.02	209.724
		0	290.724	419.374	143.016
		0	243.076	233.548	224.018
		0	295.49	176.37	81.074
		0	257.37	147.782	166.84
		0	119.192	257.37	128.722
	Fig. 4f	-	DMSO	CA	DCA
		0	767.918	706.263	531.572
		0	1004.26	757.643	577.814
		0	1132.71	927.195	649.745
		0	1009.4	1009.4	577.814
		0	711.401	742.229	387.709
		0	654.883	839.85	449.365
		0	798.746	680.573	449.365
		0	978.575	906.643	567.538
			644.607	618.918	485.331
			675.435	624.056	505.882
			731.953	737.091	588.09
			752.505	716.539	577.814
			603.504	629.194	490.469
			546.986	680.573	526.434
			588.09	567.538	433.951
			762.78	690.849	737.091
	Fig. 4g	DMSO	Lysis	2	1	0.5	0.25	0.125
		0	94.7631	22.2776	13.6326	0	0	0
		2.66002	95.7606	25.6027	12.3026	2.99252	0	0
		0	103.408	20.2826	15.9601	0.332502	0	0
		0.997506	106.068	23.6076	15.9601	1.99501	0	0
	Fig. 4h	Water	DCA
		13.54	5.02
		15.4	4.06
		13.32	5.08
		12.6	5
		3.68	14.56
		12.16	4.66
		14.74	6.96
		24.4	16.32
		12.24	5.74
		12.54	12.18
		23.8	1.28
		7.12	4.52
		14.66	17.74
		12.4	8.7
		6.98
		4.2
	Fig. 4i	-	DMSO	10	1	0.1	10	1	0.1
		0	246.9	109.4	103.5	129.1	188	199.8	229.2
		0	288.1	156.6	203.7	205.6	231.2	256.7	229.2
		0	227.2	121.2	178.2	191.9	221.4	254.7	286.2
		0	201.7	107.5	178.2	148.7	191.9	197.8	221.4
		0	235.1	91.8	148.7	158.5	225.3	237.1	219.4
		0	188	83.9	138.9	121.2	227.2	264.6	168.3
	Fig. 4j	-	DMSO	10	1	0.1	10	1	0.1
		0	326.414	195.991	134.402	170.631	326.414	279.317	388.002
		0	438.723	159.762	145.271	210.482	398.871	293.808	326.414
		18.471	340.905	199.614	116.288	290.185	355.397	301.054	308.3
		0	279.317	221.351	163.385	250.334	351.774	253.957	308.3
	Fig. 4k	Days p.i.	IgG	Anti-Ly6G
		8	1
		8	1
		8	1
		9	1
		9	1
		11	1
		9		1
		10		1
		14		0
		14		0
		14		0
		14		0
	Fig. 4l	Days p.i.	IgG	Anti-Ly6G
		7	1
		8	1
		8	1
		8	1
		9	1
		9	1
		10	1
		14	0
		8		1
		9		1
		10		1
		14		0
		14		0
		14		0
		14		0
		14		0

## Sheet: Figure 5
	Fig. 5a
	Fig. 5b	DMSO	0.25	0.125
		30000000	3000000	8250000
		45000000	7500000	9750000
		30000000	3000000	13250000
		40000000	4500000	13250000
		40000000	5250000	8000000
		25000000	2000000	6000000
	Fig. 5c	Days p.i.	Water	DCA
		5	1
		7	1
		7	1
		7	1
		7	1
		7	1
		14	0
		14	0
		5		1
		7		1
		8		1
		14		0
		14		0
		14		0
		14		0
		6	1
		7	1
		7	1
		7	1
		7	1
		14	0
		14	0
		7		1
		8		1
		14		0
		14		0
		14		0
		14		0
		14		0
	Fig. 5d	Days p.i.	Water	CA
		6	1
		6	1
		7	1
		7	1
		8	1
		14	0
		8		1
		9		1
		14		0
		14		0
		14		0
		14		0
		5	1
		5	1
		5	1
		6	1
		7	1
		7	1
		14	0
		14	0
		14	0
		14	0
		6		1
		7		1
		7		1
		8		1
		14		0
		14		0
		14		0
		14		0
		14		0
		14		0
	Fig. 5e	DMSO		GW 4064 (100uM)		GW 4064 (10uM)		HY-14229 (100uM)		HY-14229 (10uM)		Amantadine (100uM)
		20000000		50				450000				10000000
		15000000		50				800000				20000000
		10000000		50				650000				15000000
		20000000		50				250000				10000000
		30000000		50				700000				7000000
		10000000		50				600000				15000000
		20000000		50				25000
		25000000		50				65000
		10000000		50				15000
		15000000				35000000				20000000
		25000000				15000000				20000000
		15000000				10000000				15000000
		25000000				20000000				30000000
		20000000				45000000				30000000
		20000000				25000000				20000000
	Fig. 5f	Days p.i.	Water	HY-14229	GW 4064
		5	1
		5	1
		5	1
		6	1
		7	1
		7	1
		8	1
		8	1
		14	0
		14	0
		14	0
		14	0
		14	0
		7		1
		8		1
		9		1
		10		1
		14		0
		14		0
		14		0
		14		0
		14		0
		14		0
		14		0
		14		0
		7			1
		9			1
		14			0
		14			0
		14			0
		14			0
		14			0
		14			0
		14			0
		14			0
		14			0
		14			0
	Fig. 5g	Days p.i.	Water													HY-14229													GW 4064
		0	100	100	100	100	100	100	100	100	100	100	100	100	100	100	100	100	100	100	100	100	100	100	100	100	100		100	100	100	100	100	100	100	100	100	100	100	100
		4	85.1	88.8	84.9	87.5	84.3	81.2	83.1	87.3	90.2	88.1	88.9	88.7	88.1	91.5	84.5	87.2	84.3	79.5	85.8	86.2	91.1	85.8	89.5	88.2	84.5		87.1	89.4	82.6	96	88.5	83.6	85.2	81.2	81.1	84.9	87.7	80.5
		7	73.6	79.9							86.4	73.7	71.3	74.1	75.6	77.7		91.9	74.1	71.9	75	75.7	94.2	76.5	83.3	77.6	79.7		78	75.4	73.6	104.6		89.3	72.6	79.9	83.2	74.5	86.3	75.8
		10	77.3	90.4							98.1	79.3			91.6			108.1	87.2			86.5	112.3	95.9	107.3	88.5	102.4		91.2	87.7	88.3	120.7		106.4		91	92.5	89.6	108.3	99.7
		14	74.8	92.4							100.9	87.1			102.8			120.7	103			106.6	118.1	107.1	122	117.3	123.6		117.3	122.3	111	127.9		106.2		104	99.1	108.7	124	116.4
	Fig. 5h	Minor	Moderate		Fig. 5i	Minor	Moderate
		323	594			118	30
		269	366			112	209
		359	521			277	147
		281	559			174	44
		306	699			924	99
		337	658			95	68
		210	448			846	145
		255	629			250	33
		269	300			118	47
		313	612			39	263
		299	537			78	41
			335				25
			352				31
			593				84
			591				44
			374				118
			344				59
			557				59
			283				62
			628				42
			582				35
			351				38
			368				178
			534				49
			797				81
			595				135
			680				145
			559				48
			345				33
			660				56
			634				81
			464				112
			743				38
			419				21
			445				66
	Fig. 5j	Days p.i.	Water	GCA
		5	1
		5	1
		6	1
		6	1
		6	1
		6	1
		7	1
		7	1
		7	1
		7	1
		14	0
		14	0
		14	0
		14	0
		14	0
		14	0
		6		1
		6		1
		8		1
		10		1
		14		0
		14		0
		14		0
		14		0
		14		0
		14		0
		14		0
		14		0
		14		0
		14		0
		14		0
	Fig. 5jk	Days p.i.	Control																GCA
		0	100	100	100	100	100	100	100	100	100	100	100	100	100	100	100	100	100	100	100	100	100	100	100	100	100	100	100	100	100	100	100
		4	97	76.9	95	96.4	86.1	86.3	93.6	75.5	81.7	81.1	99.4	78	80.4	87.1	76.2	78.8	76.9	80.1	82.1	83.4	85.9	82.6	85.1	81.6	77.1	90.2	84	87.1	83.3	82	87
		7	81.3		80.1	78.8			78.3			70.8	80.8							71	91.4	75.1		70.5	71.6	73.2	74.3	79.2	71.6	83.5	76.3	71.2	85.5
		10	80.1		78.7	79.3			89.7			90.3	78.8							70.8	87.5	85.2		77	82.8	78.5	88.9	82.9		88.2	93	81.5	103.9
		14	90.3		89.6	93.5			99.1			104.5	91.9							79.1	98.2	93.5		86.9	105.5	111.2	106	114.4		101.1	94.4	88.3	99

## Sheet: Fig. S1
	Fig. S1a	0	1	2	3	4	5	6	7	days p.i.
		37.5	37.3	36.5	36.7	36.2	36	34.3	30
		36.8	36.7	37.1	36.8	36.3	35	33.6	28.1
		37.2	37	37.1	36.7	35.9	33.3	33.5	27
		37.1	37.4	36	36.8	35.6	35.8	33.9
		36.7	36.8	36	36	34.7	33.7	32.4	28.2
		37.3	37.4	37.7	37.5	36.1	35	33	29
		37.1	37.1	36.9	37	36.6	33.2	32.5	29
		37.6	37.7	37	36.9	36.3	34.7	33	29.3
		37.4	37.6	37.4	37.3	36.6	36.6	35.1	27.8

## Sheet: Fig. S2
	Fig. S2a	Days p.i.	4℃								22℃								36℃
		0	35.8	36.3	36.3	35.4	35.6	36.1	36.4	36.6	36.4	36.5	36.7	36.8	36.6	36.1	36.7	36.6	38.3	38.1	38.2	38.3	38.4	38.1	38.4	38.2
		1	35.9	36.7	35.9	36	36.5	35.9	36.1	36	36.6	36.7	37.3	37.1	37.3	36.6	37	37.1	38.3	37.8	37.7	38	38.1	38.1	38.2	38.3
		2	36.2	36.5	35.9	35.8	36.4	36.3	36.2	35.9	36	36.9	36.9	37	36.6	36.3	36.7	36.4	38	38.1	37.9	38.1	38	38.4	38.2	37.7
		3	34.9	35	35.6	36.3	36	35.1	34.1	35	36	36.7	36.4	36.7	36.9	36.6	36.7	36.7	37.8	38.1	37.9	38.5	38	38.4	38.6	38.3
		4	35.7	35.5	36.3	33.6	35.5	35.7	35.2	34.2	36.3	36.4	36.7	36.3	36.3	36.1	35.6	36.2	37.5	38	37.8	37.6	38.1	38	38.4	38.5
		5	33.6	34.7	35.2	32.1	32.2	35.8	35.3	35.5	36.4	35.9	35.9	36.7	32.7	35.6	34.4	35.5	37.9	38.1	37.9	37.8	38.1	37.8	38.4	38.1
		6	32.1	34.3	31.4	35	34	35.3	33.1	28.4	36.3	34.7	34	34.6	35.4	35.7	35.1	35.9	37.7	38.1	38.4	38.4	37.5	37.9	38.3	37.8
		7	29.2	28.3	27.8	27.1	30.2				35.2	34.8	34.5	35.6	34.8	34.8	34.5	33.8	37.9	38.1	37.2	37.7	38.2	38.4	38.2	38.2
		8	30.6	31.1							35.7	34.5	35.5	34.8	33.3	34.8	33.5		37.8	38.2	37.9	37.7	38.1	38.6	38	38.5
		9	31.4	32.7							31	34.9	36.4	34.4	35.1	32.4	34.8		37.4	37.4	37.6	38.1	38	37.7	38	38.4
		10	33.9	33.1							33.8	31.6	36.8	36.4	36.4	34.7			37.9	38.2	37.9	38	38	38.2	37.8	37.9
		11	34	34.4							36.2	33.9	32.9	36.1	36.1	36.1			38.1	38	38.1	37.8	38.3	38.4	38.7	38.9
		12	34.6	34.9							36.2	36.2	36.1	36.5	34.6				37.8	37.9	37.6	37.5	38.3	38.3	38	38.3
		13	35.3	35.4							36	35.3	36.2	36.1	35.9				37.3	38.1	37.8	37.9	38.4	38.5	38.4	38.2
		14	35.8	36.3							36.7	36.1	36.2	36.8	35.8				37.9	38.4	37.9	37.8	38.2	38.4	38.1	38.4
	Fig. S2b	Days p.i.	4℃	22℃	36℃
		7	1
		7	1
		7	1
		8	1
		8	1
		8	1
		14	0
		14	0
		8		1
		9		1
		11		1
		14		0
		14		0
		14		0
		14		0
		14		0
		14			0
		14			0
		14			0
		14			0
		14			0
		14			0
		14			0
		14			0
	Fig. S2c	Days p.i.	4℃									22℃									36℃
		0	34.8	35.9	36.6	36.1	35.7	36.1	36.2	35.8		36.3	35.4	37	36.4	35.9	37.3	37.2	37.1		37.6	37.9	37.9	37.6	38.1	38.3	38	38.1
		1	35.8	35.7	35.1	35.9	36.1	35.4	34.6	35.3		36.2	36.2	36.2	36.9	36.9	37.1	36.9	36.5		37.9	37.8	38.2	37.8	37.8	38.3	38.4	37.7
		2	35.7	36.1	35.5	35.3	36.1	36.2	35.2	36.4		36.2	36.4	36.4	36.6	36.9	35.8	36.8	36.9		37.7	37.3	37	37	37.7	37.1	37.6	37.6
		3	34.6	34.5	34.1	34.3	35.4	35.5	34.6	35.1		36.1	36.2	36.3	36.2	36.7	36.9	36.7	36.9		37.4	38	37.4	37.4	37.6	37.5	37.5	37.8
		4	28.4	30.9	32.7	28.8	30.9	29.7	30.8	27.2		35.9	35.7	35.7	35.7	36.4	35.1	35.5	36.6		37.3	38	37.5	37.6	37.5	37.8	37.5	37.1
		5	27.2	30.5								35.6	35.8	35.5	35.6	36.2	35.4	35.2	35.8		37.1	37.5	38	37	37.9	37.9	37.7	37.8
		6										35.1	34.6	34.8	34.6	35	33.5	34.3	34.3		37.4	37.2	37.5	37.4	37.3	37.6	37.1	37.4
		7										34.3	33.5	33.9	33.4	32.7	32.4	32.8	33.1		36.7	37.2	37.2	37	36.9	37.2	37.1	36.9
		8										35	33.3	33.9	33.7						37.5	37.3	37.3	37.2	37.4	37.2	37.3	37.6
		9										33.5	35.1	34.3	34.6						37.2	37.3	37.2	37.1	37.7	37.5
		10										35.6	36	36.3							36.7	36.9	37.1	36.8	37.3	37.9
		11										35	36	36							37.4	37.2	37.5	37.1	37.5	37.6
		12										35.8	36.4	35.7							37.4	37.1	37.3	37.1	37.9	37.6
		13										36.1	35.3	35.1							37.6	37.7	37.8	37.6	37.8	37.5
		14										35.8	35.7	35.4							37.5	37.9	37.9	37.5	37.6	37.5
	Fig. S2d	Days p.i.	4℃	22℃	36℃
		5	1
		5	1
		5	1
		5	1
		5	1
		5	1
		6	1
		6	1
		8		1
		8		1
		8		1
		8		1
		9		1
		14		0
		14		0
		14		0
		9			1
		9			1
		14			0
		14			0
		14			0
		14			0
		14			0
		14			0

## Sheet: Fig. S3
	Fig. S3a	Days p.i.	4℃						22℃						36℃
		0	36.2	36.5	36.5	35.9	36.3		36.7	37.3	37.5	37	37.2		38.5	38.3	38.2	38.2	38.2	38.3
		3	36.2	36.5	36.6	35.2	35.5		35.8	36	36.6	35.7	35.8		38.2	38.2	38	38.3	38.5	38.3
		4	35.1	36.5	36.4	36.4	35.2		35.7	36.1	36.5	35.7	36.7		38	38.3	38.2	38.2	38.2	38.3
		5	35.5	35.9	30.6	29.5	36.8		35.7	36.1	34.5	34.9	35.1		38.2	38	38.3	38.3	38.2	38.2
		6	28	34.7	27.3	33.1	34.9		33.4	34.5	33.2	33.5	34		38	38.3	38.2	38.3	38.3	38.2
		7	32.9	33.7	33.3				31.9	32.6	30.7	30.9	30		38.3	38.2	38.3	38.2	38	38.3
		8	28.7						26.6	28.1	28				38.3	38.3	38.2	38	38.2	38.2
		9							27.5	30.4					38.3	38.2	38	38.3	38.5	38.3
		10							33.1						38.2	38.2	38.3	38.3	38.1	38.4
	Fig. S3b	Days p.i.	4℃	22℃	36℃
		7	1
		7	1
		8	1
		8	1
		9	1
		8		1
		8		1
		9		1
		10		1
		14		0
		14			0
		14			0
		14			0
		14			0
		14			0
		14			0
	Fig. S3c	Days p.i.	4℃						22℃						36℃
		0	35.9	36.1	36.2	36.1	36.7		36.7	36.8	37	37.1	36.9		38.3	38.2	38.4	38.3	38.1	38.1
		3	33.4	33.7	34.7	35.3	36		36.3	36.7	35.5	35.6	35.1		38.1	38.2	38.4	37.8	38.2	38
		4	33.6	33.1	36.3	35.4	33.7		35.8	36.1	36.5	35	35.2		38.1	38.4	38.3	38.1	38.1	38.1
		5	31.4	33.5	32.6	29.1	30.1		34.8	32.9	34.1	32.1	32.3		38.1	38.2	38.4	38.1	38.2	38.3
		6	33.7	30.8	32.3				30.7	32.4	33.2	29.9			38.1	38.4	38.3	38.1	37.8	38.2
		7							26.9	29.5	27.9				38.4	38.3	38.1	38.2	38.3	38.4
		8													38.4	38.3	38.1	38.3	38.1	38.1
	Fig. S3d	Days p.i.	4℃	22℃	36℃
		6	1
		6	1
		7	1
		7	1
		7	1
		6		1
		7		1
		8		1
		8		1
		8		1
		14			0
		14			0
		14			0
		14			0
		14			0
		14			0

## Sheet: Fig. S4
	Fig. S4a	Days p.i.	4℃											22℃											36℃
		0	35.3	34.3	35.2	36	35.9	35.1	36.1	35.1	35.9	35.6	36.1	36.2	36.1	36.8	35.5	35.4	35.9	35.9	36.4	36.1	36.3	35.4	38	38.5	38.3	38.4	38	38.2	38.2	38.5	38.3	38.2
		3	25.3	29.3	28.7	31.6								34.3	35.4	35.2	35.6	35.4	34.7	34.7	34.7	34.6	33.5	33.7	37.6	37.4	37.4	37.3	37.3	37.8	37.4	37.7	37.5	37.4
		6												32.2	30.6										37.3	37.7	36.8	37.5	37.2	37.7
	Fig. S4b	Days p.i.	4℃	22℃	36℃
		2	1
		2	1
		2	1
		3	1
		3	1
		3	1
		3	1
		4	1
		4	1
		4	1
		6	1
		4		1
		4		1
		4		1
		4		1
		4		1
		5		1
		5		1
		5		1
		6		1
		7		1
		8		1
		6			1
		6			1
		6			1
		6			1
		7			1
		14			0
		14			0
		14			0
		14			0
		14			0
	Fig. S4c	Days p.i.	4℃						22℃						36℃
		0	36	36.2	36.7	36.7	36.9		36.8	37.1	37	37.2	37.5		38.4	38	38.2	38.2	38.5	38.1
		3	32.6	33.2	34.2	33.7	34.7		36.2	35.9	35.5	36.2	36.1		38.1	38.2	38.2	38.1	38.5	38.1
		6							33.7	33.7	33.2	33.5	32.5		38.2	38.2	38.1	38.1	38.3	37.9
	Fig. S4d	Days p.i.	4℃	22℃	36℃
		5	1
		5	1
		5	1
		5	1
		5	1
		7		1
		7		1
		9		1
		9		1
		10		1
		8			1
		8			1
		14			0
		14			0
		14			0
		14			0
	Fig. S4e	Days p.i.	4℃						22℃						36℃
		0	36.4	36.6	36.7	36.7	36.3		37.2	37.2	37.3	37.4	37.1		38.2	38.2	38.5	38.3	38.2	38.2
		3	36.2	35.9	35.5	36.2	36.1		36.3	36.7	37	36.9	36.4		38.2	38.2	38.1	38.2	38.5	38
		6	31.5						34.9	35.4	35	34.4	34.2		38	38.2	38.2	38.1	38.2	38.4
	Fig. S4f	Days p.i.	4℃	22℃	36℃
		6	1
		6	1
		6	1
		6	1
		7	1
		9		1
		9		1
		10		1
		10		1
		10		1
		14			0
		14			0
		14			0
		14			0
		14			0
		14			0

## Sheet: Fig. S5
	Fig. S5a	Days p.i.	4℃								22℃
		0	36.8	37.5	37.3	37.5	37.8	37.2	37	37.8	37.8	37.8	38	38	37.7	37.9	38.2	37.7
		4	34.3	34.8	34.5	35.8	35.5	34.8	35.5	35.3	35.3	36.6	35.6	37	37.1	36.8	36.3	36
		7	34.5	35.4	27.5	32.7			32.7	33.3	36.8	37	37.2	37.2	37.1	37.5	37.2	37.7
	Fig. S5b	Days p.i.	4℃			22℃
		0	100	100	100	100	100	100
		1	97.6	100	99.2	104.1	100	100
		2	88.9	91.1	89.1	97.5	95.7	96.3
		3	84.1	87.1	80.5	92.8	91.3	91.2
		4	77.8	81.5	74.2	86.1	87.7	85.3
		5	76.8	81.3	72.8	83.6	87.8	83.2
		6	77.5	79.7	70.9	79.7	89.3	79.7
		7	77.8	79.8	68.8	82.8	96.4	81.5
		8	79.4	78.2	64.8	92.6	104.1	91.5
		9	87.3	84.7	60.9	100.8	108.7	101.5
		10	85.4	81.3		106.6	113	109.7
		11	91.4	89.4		109.5	114.2	110.3
		12	92.1	88.7		114.8	115.2	122.1
		13	97.6	92.7		119.7	115.2	127.9
		14	102.9	99.4		116.7	112.5	132.6
	Fig. S5c	Days p.i.	4℃	22℃
		9	1
		14	0
		14	0
		14		0
		14		0
		14		0
		6	1
		7	1
		7	1
		14	0
		14	0
		14		0
		14		0
		14		0
		14		0
		14		0
	Fig. S5d	4℃	22℃
		25500000	49750000
		40000000	35666660
		40666660	23250000
		77500000	70000000
		9000000	7250000
		9500000	3000000
		23000000	7250000
		16250000	6500000
		11000000	7250000
		50000000	10750000
		40250000	8500000
		9000000	7500000
		11000000	8500000
		13000000	4500000
		11500000	11750000

[truncated: 29 more sheets: Fig. S6, Fig. S7, Fig. S8, Fig. S9, Fig. S10, Fig. S11, Fig. S12, Fig. S13, Fig. S14a-c, Fig. S14d-f, Fig. S15, Fig. S16, Fig. S17, Fig. S18, Fig. S19, Fig. S20, Fig. S21, Fig. S22, Fig. S24, Fig. s25 …]
